# Supplementary material for: Curcumin Reprograms TAMs from a Protumor Phenotype towards an Antitumor Phenotype via Inhibiting MAO-A/STAT6 Pathway
Source: Cells. 2022 Nov 2;11(21):3473. doi: 10.3390/cells11213473 (PMC9655729; doi:10.3390/cells11213473)
Supplement: Supplementary file 1 [file cells-11-03473-s001.zip]

Archive with 1 entries (1 files):
- cells-1930867-supplementary.pdf
